# Supplementary material for: Phosphoglycolate phosphatase homologs act as glycerol-3-phosphate phosphatase to control stress and healthspan in C. elegans
Source: Nat Commun. 2022 Jan 11;13:177. doi: 10.1038/s41467-021-27803-6 (PMC8752807; doi:10.1038/s41467-021-27803-6)
Supplement: Supplementary file 3 — Supplementary data 1 [file 41467_2021_27803_MOESM3_ESM.xlsx]

## Sheet: Feuil1
Table S1 - Hyperosmotic stress resistance assays: summary results and statistical analysis.
Figure	Strain, treatment	Mean survival ± SEM (days)	Median survival (days)	% median change	Number of animals	Number of experiments	Mentel-Cox p-value
3D	N2	6.08 ± 0.58	7		296	3
3D	pgph-1; pgph-2; pgph-3	2.89 ± 0.42	2	-71.43	309	3	p<0.0001	****
4D-F	N2	2.65 ± 1.24	2		304	3
4D-F	pgph-1; pgph-2; pgph-3	0.96 ± 0.6	1	-50	321	3	p<0.0001	****	vs N2
4D-F	N2 (2% glucose)	8.35 ± 1.35	10	+ 80	337	3	p<0.0001	****	vs N2
4D-F	pgph-1; pgph-2; pgph-3 (2% glucose)	7.95 ± 0.2	8	+ 60	288	3	p<0.05	*	vs N2 (2% glucose)
4E-F	pgph-2; pgph-3	1.36 ± 1.21	1	-50	280	3	p<0.05	*	vs N2 (2% glucose)
4E-F	pgph-2; pgph-3 (2% glucose)	7.81 ± 1.27	9	+ 70	257	3	p=0.024	*	vs pgph-1; pgph-2; pgph-3 (2% glucose)
S6K	N2	5.91 ± 0.6	7		218	3
S6K	pgph-2 (mmp1)	2.74 ± 0.59	3	-57.14	272	2	p<0.0001	****	vs N2
S6K	pgph-2 (mmp2)	1.56 ± 0.44	2	-71.42	293	2	p<0.0001	****	vs N2
S6L	N2	6.25 ± 1.72	9		532	5
S6L	pgph-3 (tm3391)	5.79 ± 1.16	8	-11	412	5	p=0.0506	ns	vs N2
S5B	N2	4.20 ± 1.15	6		283	3
S5B	N2 (2% glucose)	7.27 ± 0.40	8	+ 25	237	3	p<0.0001	****	vs N2
S6N-S6P	N2	1.92 ± 1.19	2		304	3
S6N-S6P	pgph-1; pgph-2; pgph-3	0.57 ± 0.58	1	- 50	294	3	p<0.0001	****	vs N2, vs pgph-1; pgph-2; pgph-3 (1% glycerol)
S6N-S6P	N2 (1% glycerol )	7.58 ± 0.375	9	+ 77.77	312	3	p<0.0001	****	vs N2
S6N-S6P	pgph-1; pgph-2; pgph-3 (1% glycero)	5.75 ± 2.15	3	+ 33.33	309	3	p=0.0024	**	vs N2 (1% glycerol), vs pgph-1; pgph-2; pgph-3
S6O-S6P	pgph-2; pgph-3	0.42 ± 0.45	1	- 50	262	3	p<0.0001	****	vs N2, vs pgph-2; pgph-3 (1% glycerol)
S6O-S6P	pgph-2; pgph-3 (1% glycerol)	6.43 ± 1.8	4	+ 50	248	3	p=0.16	ns	vs pgph-1; pgph-2; pgph-3 (1% glycerol)
S6O-S6P	pgph-2; pgph-3 (1% glycerol)	6.43 ± 1.8	4	+ 50	248	3	p<0.0001	****	vs N2 (1% glycerol), vs pgph-2; pgph-3
S6M	N2	4.95 ± 1.29	6		565	5
S6M	pgph-2; pgph-3	2.73 ± 1.37	2	-66.66	521	5	p<0.0001	****	ns vs pgph1; pgph-2; pgph-3
S6M	pgph-1; pgph-2; pgph-3	2.89 ± 0.42	2	-71.43	309	3	p<0.0001	****
