# Supplementary material for: Phosphoglycolate phosphatase homologs act as glycerol-3-phosphate phosphatase to control stress and healthspan in C. elegans
Source: Nat Commun. 2022 Jan 11;13:177. doi: 10.1038/s41467-021-27803-6 (PMC8752807; doi:10.1038/s41467-021-27803-6)
Supplement: Supplementary file 4 — Supplementary data 2 [file 41467_2021_27803_MOESM4_ESM.xlsx]

## Sheet: Feuil1
Table S2 - Lifespan assays: summary results and statistical analysis.
Figure	Strain, treatment	Mean lifespan ± SEM (days)	Median lifespan (days)	% median change	Number of animals	Number of experiments	Mentel-Cox p-value
5A	N2 (Ev)	15.8 ± 1.4	17		314	4
5A	N2 (pgph1, 2,3 RNAi)	13 ± 0.5	15	-11.76	266	4	p<0.0001	****
5B	N2	17.48 ± 0.55	21		335	5
5B	pgph-1; pgph-2; pgph-3	15.71 ± 1.15	18	-14.28	310	5	p<0.0001	****
6A-S12A	Control	15.86 ± 0.28	16		437	5
6A-S12A	pgph-2 o/e L1	16.76 ± 0.71	17	+ 6.25	224	5	p=0.001	**
S7D	N2	17.48 ± 1.13	20		257	4
S7D	pgph-2; pgph-3	15.47 ± 1.105	17.5	-12.5	236	4	p<0.0001	****
S8A-S12C	Control	16.17 ± 0.27	17		361	4
S8A-S12C	pgph-2 o/e L4	17.38 ± 0.45	18	+ 5.88	224	4	p<0.0001	****
S8B-S12B	Control	15.63±0.018	17		196	2
S8B-S12B	pgph-2 o/e L6	16.86±0.06	18	+ 5.88	165	2	p=0.0271	**
