# Supplementary material for: Phosphoglycolate phosphatase homologs act as glycerol-3-phosphate phosphatase to control stress and healthspan in C. elegans
Source: Nat Commun. 2022 Jan 11;13:177. doi: 10.1038/s41467-021-27803-6 (PMC8752807; doi:10.1038/s41467-021-27803-6)
Supplement: Supplementary file 5 — Supplementary data 3 [file 41467_2021_27803_MOESM5_ESM.xlsx]

## Sheet: Feuil1
Table S3 - Glucotoxicity assays: summary results and statistical analysis.
Figure	Strain, treatment	Mean survival ± SEM (days)	Median survival (days)	% median change	Number of animals	Number of experiments	Mentel-Cox p-value
5F	N2 (Ev)	10.6 ± 0.8	12		328	4
5F	N2 (pgph1, 2,3 RNAi)	8.7 ± 1.0	10	-16.66	386	4	p<0.0001	****
5G	N2	11.90 ± 0.61	13		381	5
5G	pgph-1; pgph-2; pgph-3	10.61 ± 0.72	12	-7.7	396	5	p<0.0001	****
7A-S12A	Control	12.75 ± 0.85	13		369	5
7A-S12A	pgph-2 o/e L1	14.18 ± 0.76	16	+ 23.07	211	5	p<0.0001	****
S7G	N2	11.90 ± 0.47	13		305	4
S7G	pgph-2; pgph-3	12.02 ± 1.62	14	+ 7.14	276	4	p=0.172	ns
S9A-S12C	Control	12.31 ± 0.82	13		243	3
S9A-S12C	pgph-2 o/e L4	13.61 ± 0.06	14	+ 7.14	184	3	p<0.0001	****
S9B-S12B	Control	12.86 ± 0.68	13		137	2
S9B-S12B	pgph-2 o/e L6	14.73 ± 0.83	16	+ 23.07	124	2	p<0.0001	****
S10A	Control	12.66 ± 0.94	13		231	3
S10A	pgph-3 o/e L1	13.05 ± 1.05	14	+ 7.14	113	3	p=0.29	ns	vs control
S10B	Control	12.24 ± 1.22	13		231	3
S10B	pgph-3 o/e L2	12.39 ± 1.73	13	0	116	3	p=0.94	ns	vs control
S10C	Control	12.66 ± 0.94	13		231	3
S10C	pgph-3 o/e L3	12.87 ± 0.52	13	0	105	3	p=0.79	ns	vs control
