# Supplementary material for: Phosphoglycolate phosphatase homologs act as glycerol-3-phosphate phosphatase to control stress and healthspan in C. elegans
Source: Nat Commun. 2022 Jan 11;13:177. doi: 10.1038/s41467-021-27803-6 (PMC8752807; doi:10.1038/s41467-021-27803-6)
Supplement: Supplementary file 6 — Supplementary data 4 [file 41467_2021_27803_MOESM6_ESM.xlsx]

## Sheet: Feuil1
Table S4 - Percent survival to oxidative stress (100mM PQ): results and statistical analysis
Figure	Strain, treatment	Percent survival ± SEM (hrs)	p-value	Number of experiments	Number of animals
	N2	84.86 ± 1.73		3	280
	pgph-1; pgph-2; pgph-3	68.10 ± 2.90	p<0.0001	3	267
	pgph-2; pgph-3	69.74 ± 1.95	p<0.0001	3	245
S7A	N2 ; Ev	73.65 ± 3.11		5	345
S7A	N2; pgph1, 2, 3 RNAi	53.43 ± 4.31	p<0.0001	5	351
