# Supplementary material for: Phosphoglycolate phosphatase homologs act as glycerol-3-phosphate phosphatase to control stress and healthspan in C. elegans
Source: Nat Commun. 2022 Jan 11;13:177. doi: 10.1038/s41467-021-27803-6 (PMC8752807; doi:10.1038/s41467-021-27803-6)
Supplement: Supplementary file 7 — Supplementary data 5 [file 41467_2021_27803_MOESM7_ESM.xlsx]

## Sheet: Feuil1
Table S5 - Percent recovery following 24 hrs anoxic injury: results and statistical analysis
Figure S7B	Time (min)	Percent survival ± SEM (EV)	Percent survival ± SEM (pgph RNAi)	Number of experiments	p-value
	0	0 ± 0	0 ± 0	5
	60	79.52 ± 13.94	42.94 ± 11.53	5	<0.05	Two-way Anova
	120	88.69 ± 9.97	64.25 ± 11.60	5
	180	94.86 ± 4.32	73.90 ± 8.65	5
	240	97.53 ± 1.73	80.09 ± 7.02	5
		Number of animals: 202	Number of animals: 203
