# Supplementary material for: Phosphoglycolate phosphatase homologs act as glycerol-3-phosphate phosphatase to control stress and healthspan in C. elegans
Source: Nat Commun. 2022 Jan 11;13:177. doi: 10.1038/s41467-021-27803-6 (PMC8752807; doi:10.1038/s41467-021-27803-6)
Supplement: Supplementary file 8 — Supplementary data 6 [file 41467_2021_27803_MOESM8_ESM.xlsx]

## Sheet: Feuil1
	Table S6 - Percent recovery following 16 hrs cold stress: results and statistical analysis
	Figure S7C	Time (min)	Percent survival ± SEM (EV)	Percent survival ± SEM (pgph RNAi)	Number of experiments
		0	0 ± 0	0 ± 0	4
		30	41.99 ± 10.219	26.83 ± 8.16	4
		60	58.54 ± 12.54	29.94 ± 8.24	4
		90	58.08 ± 11.34	29.44 ± 7.41	4
		120	56.22 ± 12.08	26.30 ± 6.74	4
			Number of animals: 410	Number of animals: 417
	Fold change in cold stress
	Ev	pgph-1 RNAi
exp1	100	55.6989
exp2	100	34.947
exp3	100	56.7891
exp4	100	13.5577	p<0.001
