# Supplementary material for: Phosphoglycolate phosphatase homologs act as glycerol-3-phosphate phosphatase to control stress and healthspan in C. elegans
Source: Nat Commun. 2022 Jan 11;13:177. doi: 10.1038/s41467-021-27803-6 (PMC8752807; doi:10.1038/s41467-021-27803-6)
Supplement: Supplementary file 9 — Supplementary data 7 [file 41467_2021_27803_MOESM9_ESM.xlsx]

## Sheet: Feuil1
Table S7: Transcription factor RNAi screen summary results
A- List of TFs required for pgph-3 induction after NaCl treatment: BC12350
Gene ID	Gene name	Gene description	Converted_alias
F56H1.2	nhr-266	Nuclear Hormone Receptor family nhr-266	WBGene00018993
C27A12.5	ceh-2	Homeobox protein ceh-2	WBGene00000429
D1081.2	unc-120	Uncoordinated 120	WBGene00006844
K10C3.6	nhr-49	Nuclear hormone receptor family member nhr-49	WBGene00003639
R13H8.1	daf-16	Forkhead box protein O	WBGene00000912
E03H4.13	nhr-89	Nuclear hormone receptor family member nhr-89	WBGene00003679
Y26D4A.1	None	None	None
K08A2.b	None	None	None
C17A2.1	nhr-257 / nhr-261	Nuclear Hormone Receptor family nhr-257 / nhr-261	WBGene00015869
B0286.5	fkh-6	ForKHead transcription factor family	WBGene00001438
T16H12.4	hal-2	General transcription factor IIH subunit 2	WBGene00011814
C17H12.9	ceh-48	One cut domain family member	WBGene00015934
ZK381.3	nhr-249	Nuclear Hormone Receptor family nhr-249	WBGene00022726
T01G6.6	nhr-212	Nuclear Hormone Receptor family nhr-212	WBGene00020153
F41B5.9	nhr-182	Nuclear Hormone Receptor family nhr-182	WBGene00018265
H12C20.3	nhr-68	Nuclear Hormone Receptor family nhr-68	WBGene00003658
C34D1.2	dmd-11	DM (Doublesex/MAB-3) Domain family	WBGene00007930
C06B8.1	nhr-150	Nuclear hormone receptor family member nhr-150	WBGene00007367
F16H11.5	nhr-45	Nuclear Hormone Receptor family	WBGene00003635
C42D8.4	ets-5	ETS class transcription factor	WBGene00016600
W01C8.2	None	None	None
F22A3.1	ets-4	Transcription factor ets-4	WBGene00017687
C33D3.1	elt-2	Transcription factor elt-2	WBGene00001250
C40H5.5	ttx-3	LIM/homeobox protein ttx-3	WBGene00006654
F54F7.1	taf-7.1	TAF (TBP-associated transcription factor) family	WBGene00006388
H01A20.1	nhr-3	Nuclear hormone receptor family member nhr-3	WBGene00003602
B- List of TFs required for pgph-2 induction after NaCl treatment: BC15650
Gene ID	Gene name	Gene description	Converted_alias
D1081.2	unc-120	Uncoordinated 120	WBGene00006844
C25A1.11	aha-1	Aryl hydrocarbon receptor nuclear translocator homolog	WBGene00000095
R13H8.1	daf-16	Forkhead box protein O	WBGene00000912
E03H4.13	nhr-89	Nuclear hormone receptor family member nhr-89	WBGene00003679
B0286.5	fkh-6	ForKHead transcription factor family	WBGene00001438
F31E3.1	ceh-20	Homeobox protein ceh-20	WBGene00000443
F26D12.B	None	None	None
ZK6.4	nhr-253	Nuclear Hormone Receptor family	WBGene00022639
F44C8.6	nhr-56	Nuclear Hormone Receptor family	WBGene00003646
C42D8.4	ets-5	ETS class transcription factor	WBGene00016600
C56E10.1	nhr-173	Nuclear Hormone Receptor family	WBGene00016975
C33D3.1	elt-2	Transcription factor elt-2	WBGene00001250
F54F7.1	taf-7.1	TAF (TBP-associated transcription factor) family	WBGene00006388
C- List of TFs required for pgph-2 and pgph-3 induction after NaCl treatment
Gene ID	Gene name	Gene description	Converted_alias
B0286.5	fkh-6	ForKHead transcription factor family	WBGene00001438
C33D3.1	elt-2	Transcription factor elt-2	WBGene00001250
C42D8.4	ets-5	ETS class transcription factor	WBGene00016600
D1081.2	unc-120	Uncoordinated 120	WBGene00006844
E03H4.13	nhr-89	Nuclear hormone receptor family member nhr-89	WBGene00003679
F54F7.1	taf-7.1	TAF (TBP-associated transcription factor) family	WBGene00006388
R13H8.1	daf-16	Forkhead box protein O	WBGene00000912
