# Supplementary material for: Phosphoglycolate phosphatase homologs act as glycerol-3-phosphate phosphatase to control stress and healthspan in C. elegans
Source: Nat Commun. 2022 Jan 11;13:177. doi: 10.1038/s41467-021-27803-6 (PMC8752807; doi:10.1038/s41467-021-27803-6)
Supplement: Supplementary file 10 — Supplementary data 8 [file 41467_2021_27803_MOESM10_ESM.xlsx]

## Sheet: Feuil1
Table S8: Primers sequences
	Forward	Reverse
gpdh-1	CTTGCTATGGAGGTCGCAAT	CTTATGCACTGACGCGAAGA
gpdh-2	GTGGTAGCCGTCACTGACCT	GCCAAATTAGCTCCCATCAA
K09H11.7a	TGTGTATCGAAGCCGGACTC	CTGGCATCACTGATTCACCG
K09H11.7b	TATCGAAGCCGGACTCGAT	ATCACTGATTCACCGAGCCA
F44E7.2	GAGCCCGATCATCCTCTCAA	CTGGCATCACTGATTCACCG
C53A3.2	ACTTCCAACCCCAGTCGAAT	CTGGCATCACTGATTCACCG
cdc-42	GGCAAAGGAATTGAAAGCAG	GGGGGCTAAGAAAATTTGGA
F44E7.2 - 3' UTR	CCTTGGAGCTCTTGTTCCAG	GGCAGAGGTCGGATTAGTCA
Lipogenesis - lipolysis genes
pod-2	ACTGCCGAGTCGATGAAGAT	CTGTGCCATGACCATTCAAG
fasn-1	GCGATCTGCCAAAAAGACAT	GGTCTTGTGTGAGCATTCCA
fat-2	GTGATTCCAATTTCCGGATG	CCTTGGAAGAGAAGTGGAATGT
fat-3	TGAGTTCTGCCATCAACAGC	AAAAGTGGTGCCAAGTCGAT
fat-4	ATCCATGAATTCGCACATCA	AAGATCTCCGTCTCGTCCAA
fat-5	CTACACATTGGAGCCCTGGT	GAGAGGGTGGCTTTGTAGGC
fat-6	TCTTGTGCGTAAGCATCCAC	GGCAATGAATGCAGTCTCCT
fat-7	CTCACATGGGATGGCTTCTT	AACGGAATGTTCCAGCTACG
lid-1	CTTCCCAATCCAACTGGAGA	CCGGATCATCTGCATAGACA
atgl-1	GTTTGGGCCATTACATCCAG	TGGGATAAAGCACGAACACA
lpin-1	ATTGCGAAAAGCAGATCGTC	TGTTCTCTCCACCTCGGTCT
dgat-2	CCTCATGGAATTCTCGGTGT	TCTCGATCATACCGATGCTG
lipl-1	TGAAGCTGGAGTTTGTGACG	TCGTATGCTGGAACATTTGC
lipl-3	CAGTTGGATCGGTGAAGGAT	GTAGACCGGAACTCGTGTGG
lipl-4	TACGATTTGCCAGCAATGAT	ACGCCGTGAGCATGTTTAAT
lipl-5	ACCAATTGGGTCTGTGAAGC	ACGTGTCTGGTTCCATTGGT
acl-4	GCACCTGCATCAATAACACG	GCCCACGAAGTCATCATTCT
acl-5	AGCTGGATTCCTTGGGTTTT	GGGAGCTTGTTCTCATCGTT
acl-6	GATGACGGATTTCTGGATGC	TACAGCGATTGAACGAATGG
Other control genes
Y45F10D.4	GTCGCTTCAAATCAGTTCAGC	GTTCTTGTCAAGTGATCCGACA
pmp-3	GTTCCCGTGTTCATCACTCAT	ACACCGTCGAGAAGCTGTAGA
