# Supplementary material for: Phosphoglycolate phosphatase homologs act as glycerol-3-phosphate phosphatase to control stress and healthspan in C. elegans
Source: Nat Commun. 2022 Jan 11;13:177. doi: 10.1038/s41467-021-27803-6 (PMC8752807; doi:10.1038/s41467-021-27803-6)
Supplement: Supplementary file 11 — Supplementary data 9 [file 41467_2021_27803_MOESM11_ESM.xlsx]

## Sheet: Feuil1
Table S9: Effect size calculations
Number of turns per second - 2% glucose
	Control day 3	pgph-2 o/e L1 day 3	Control day 5	pgph-2 o/e L1 day 5	Control day 7	pgph-2 o/e L1 day 7	Control day 9	pgph-2 o/e L1 day 9
Mean	0.3746	0.4801	0.2879	0.4044	0.1973	0.311	0.1233	0.1618
Std. Deviation	0.1994	0.2339	0.1491	0.2083	0.1495	0.2006	0.1067	0.1309
Std. Error of Mean	0.009874	0.01327	0.008161	0.01147	0.009084	0.01244	0.006862	0.01001
Sample size	408	311	334	330	271	260	242	171
Cohen's d		0.502		0.644		0.676		0.328
Number of turns per second
	Control day 3	pgph-2 o/e L1 day 3	Control day 5	pgph-2 o/e L1 day 5	Control day 7	pgph-2 o/e L1 day 7	Control day 9	pgph-2 o/e L1 day 9
Mean	0.422	0.4816	0.2688	0.3559	0.2169	0.2816	0.1446	0.2051
Std. Deviation	0.1982	0.2255	0.1813	0.1784	0.1624	0.1866	0.1214	0.1277
Std. Error of Mean	0.008453	0.01372	0.007795	0.01034	0.007239	0.01081	0.005486	0.008277
Sample size	550	270	541	298	503	298	490	238
Cohen's d		0.287		0.483		0.377		0.49
Speed - 2% glucose
	Control day 3	pgph-2 o/e L1 day 3	Control day 5	pgph-2 o/e L1 day 5	Control day 7	pgph-2 o/e L1 day 7	Control day 9	pgph-2 o/e L1 day 9
Mean	238.9	277.4	212.6	271.7	123.6	207.9	106.3	131.1
Std. Deviation	67.3	75.39	71.06	85.6	76.22	84.71	70.1	77.26
Std. Error of Mean	4.166	4.897	4.665	4.942	6.308	5.859	5.802	7.024
Sample size	261	237	232	300	146	209	146	121
Cohen's d		0.54		0.743		1.037		0.338
Speed
	Control day 3	pgph-2 o/e L1 day 3	Control day 5	pgph-2 o/e L1 day 5	Control day 7	pgph-2 o/e L1 day 7	Control day 9	pgph-2 o/e L1 day 9
Mean	234.4	294.6	162.7	214.2	151.8	185.2	110.8	150.1
Std. Deviation	71.73	125.7	84.89	78.06	81.23	85.13	61.17	63.97
Std. Error of Mean	3.534	8.095	4.089	4.733	3.982	5.374	3.206	4.283
Sample size	412	241	431	272	416	251	364	223
Cohen's d		0.632		0.626		0.404		0.631
Mean length - 2% glucose
Mean length	Control day 3	pgph-2 o/e L1 day 3	Control day 5	pgph-2 o/e L1 day 5	Control day 7	pgph-2 o/e L1 day 7	Control day 9	pgph-2 o/e L1 day 9
Mean	87879	68139	84754	65866	91938	72853	101627	74355
Std. Deviation	22945	24948	27118	21824	25862	25880	38554	28303
Std. Error of Mean	978.4	1518	1204	1266	1167	1499	1733	1674
Sample size	550	270	507	297	491	298	495	286
Cohen's d		-0.836		-0.747		-0.738		-0.776
Mean length - 2% glucose
	Control day 3	pgph-2 o/e L1 day 3	Control day 5	pgph-2 o/e L1 day 5	Control day 7	pgph-2 o/e L1 day 7	Control day 9	pgph-2 o/e L1 day 9
Mean	74562	61384	94045	67540	92785	71649	86741	72184
Std. Deviation	24928	24767	27670	24798	29423	26144	28215	28709
Std. Error of Mean	1152	1404	1370	1331	1658	1621	1720	2249
Sample size	468	311	408	347	315	260	269	163
Cohen's d		-0.53		-1.004		-0.755		-0.513
Pharyngeal pumping- 2% glucose
	Control			pgph-2o/e L1
	Mean	SD	N	Mean	SD	N		Cohen's d
Day 2	207.278	42.5747	36	226.933	22.6928	30		0.562
Day 3	144.588	60.1463	34	210.069	44.1636	29		1.226
Day 4	88.4138	48.9734	29	176.965	47.6823	29		1.832
Day 7	54.6	44.5271	30	182.133	51.968	30		2.483
Day 9	69.7333	54.3621	30	146.4	56.6207	30		1.381
Day 12	50.5333	48.5058	30	87	46.1743	30		0.77
Pharyngeal pumping
	Control			pgph-2 o/e L1
Day 2	223.829	36.7835	35	240.148	11.1621	27		no change
Day 3	207.027	50.4108	37	234.067	17.6673	30		no change
Day 4	178.5	59.9493	36	219.067	21.7429	30		0.869
Glucotoxicity
Hazard Mantel Haenszel (Control vs pgph-2 o/e L1)	1.855
Hazard Mantel Haenszel (WT vs pgph-1; pgph-2; pgph-3)	0.62
Hazard Mantel Haenszel (WT vs pgph-2; pgph-3)	1.14
Lifespan
Hazard Mantel Haenszel (Control vs pgph-2 o/e L1)	1.34
Hazard Mantel Haenszel (WT vs pgph-1; pgph-2; pgph-3)	0.68
Hazard Mantel Haenszel (WT vs pgph-2; pgph-3)	0.712
