# Supplementary material for: Phosphoglycolate phosphatase homologs act as glycerol-3-phosphate phosphatase to control stress and healthspan in C. elegans
Source: Nat Commun. 2022 Jan 11;13:177. doi: 10.1038/s41467-021-27803-6 (PMC8752807; doi:10.1038/s41467-021-27803-6)
Supplement: Supplementary file 21 — Source Data [file 41467_2021_27803_MOESM21_ESM.xlsx]

## Sheet: Fig 1b
Fig. 1b
wt	pgph-1; pgph-2; pgph-3
40.3894	12.5919
42.734	10.1224
40.1949	8.56402
111.411	19.9333
112.861	19.8269
104.874	19.4652
8.54003	6.40601
9.28952	14.5456
10.2472	7.46228

## Sheet: Fig 1c
Fig. 1c
Gro3P
wt	pgph-1; pgph-2; pgph-3
0.9	1.37
0.84	1.3
1.25	1.11
0.95	1.55
0.89	1.1
1.07	0.97
1.09	1.3
1.06	1.2
1.14	1
0.81	1.26
0.92	1.35
1.07	0.92
1.2	1
0.7	0.8
0.9	1.1
1.2	1
0.81	0.96
0.91	1
0.9	1.12
1.38	1.3
0.88	1.25
0.93	1.34
0.85	1.2
1.35	1.7
DHAP
wt	pgph-1; pgph-2; pgph-3
0.98	1.36
1.08	1.58
0.94	1.28
1.22	1.21
0.81	0.96
1.2	1.02
0.77	1.21
0.84	1.64
1.37	1.1
1.22	0.95
0.96	1.14
0.61	0.96
1.1	0.9
0.7	0.9
1	1
1.2	1.4
2PG
wt	pgph-1; pgph-2; pgph-3
1.27	1.41
0.91	1.15
0.82	0.85
0.99	1.27
0.88	0.64
0.92	0.87
1.21	0.86
0.63	0.99
1.16	0.96
1.21	1.13
1.7	1.91
0.7	1.17
0.8	1
0.8	0.8
	1.1
	1
DHAP/Gro3P
wt	pgph-1; pgph-2; pgph-3
0.049	0.045
0.058	0.055
0.034	0.052
0.01992	0.036
0.01418	0.01351
0.01746	0.01629
0.01088	0.01451
0.0164	0.02117
0.0247	0.0226
0.0308	0.0155
0.0216	0.0174
0.0118	0.0215
0.015085	0.014547
0.01628	0.018132
0.016012	0.014381
0.016513	0.023538
Pyruvate / lactate
wt	pgph-1; pgph-2; pgph-3
0.0515	0.04
0.0299	0.0289
0.0465	0.0287
0.0287	0.0398
0.024	0.0182
0.0212	0.0193
0.018	0.0186
0.03	0.0151
0.02	0.03
0.03	0.03
0.04	0.04
0.03	0.02
0.034658	0.028933
0.030681	0.020909
0.029212	0.029754
0.029892	0.035048
NAD/NADH
wt	pgph-1; pgph-2; pgph-3
9.127	8.584
6.598	7.925
7.533	8.333
22.94	10.224
22.9	20.12
25.36	39.31
18.98	23.42
4.27	26.38
4.06	3.03
4.31	4.28
4.46	5.94
5.2	3.14
9.48808	7.85294
10.6027	7.77619
11.8812	11.2613
6.62493	3.74861
NADP/NADPH
wt	pgph-1; pgph-2; pgph-3
0.471	0.368
0.665	0.418
0.589	0.548
2.45	0.762
3.96	3.68
5.05	4.4
3	4.31
1.29	4.4
0.73	0.81
0.87	0.82
1.14	1.13
1.19	0.77
1.28274	1.19409
1.42159	1.29864
1.63851	1.81326
1.50515	1.32837
alpha ketoglutarate
wt	pgph-1; pgph-2; pgph-3
0.91	0.97
0.83	0.79
1.25	0.63
1.08	1.09
0.81	0.82
1.01	0.8
1.1	1.01
0.69	0.94
0.49	0.65
1.32	0.84
1.15	1.69
1.35	0.66
1.2	1
0.8	0.9
0.8	1.3
1.2	1.7
Glutamine
wt	pgph-1; pgph-2; pgph-3
0.91	1.04
0.85	1.12
1.24	0.95
1.01	1.07
0.91	1.26
1.2	0.62
0.89	1.21
0.82	1.42
0.65	1.05
1.14	1.05
1.18	0.73
1.21	0.89
1.2	1.1
0.7	0.8
0.9	1
1.1	1.2
Succinate
wt	pgph-1; pgph-2; pgph-3
0.89	1.22
1.22	1.19
0.89	1.17
1.02	1.05
0.8	0.79
1.05	0.85
1.14	1.08
0.97	1.14
1.07	0.96
0.86	1.11
0.99	1.57
1.11	0.91
1.3	1.3
0.6	1.3
0.9	1.2
1.1	0.9
cAMP
wt	pgph-1; pgph-2; pgph-3
0.97	0.76
0.85	0.83
1.2	1.15
0.97	1.27
0.86	1.1
1.14	1.11
1.01	0.93
1.04	0.92
0.83	1.18
0.95	1.26
1.01	1.5
1.16	0.99
1.4	1.1
0.7	1.2
0.9	1.6
1	1
ADP
wt	pgph-1; pgph-2; pgph-3
0.8	1.03
1.14	0.9
1.06	0.99
1	0.91
0.76	0.33
0.99	0.86
1.26	1.16
0.81	0.96
1.05	1.19
0.77	1.18
1.05	2.18
1.32	1.18
1	0.33
0.76	0.86
0.99	1.16
1.26	0.96

## Sheet: Fig 1e
Fig 1e
Head		Midbody		Tail		Total
N2	pgph-1; pgph-2; pgph-3	N2	pgph-1; pgph-2; pgph-3	N2	pgph-1; pgph-2; pgph-3	N2	pgph-1; pgph-2; pgph-3
407.902	403.508	396.1	574.428	372.91	318.93	1214.05	1366.69
323.983	426.039	306.084	650.594	209.976	288.916	932.033	1259.07
304.622	334.154	463.795	635.974	203.95	259.244	981.064	1259.29
338.91	396.58	569.099	688.082	297.782	307.848	1244.41	1398.5
329.249	347.094	481.796	501.094	248.814	246.423	1015	1154.06
307.875	433.297	391.656	711.36	160.693	446.623	824.06	1365.47
303.732	382.335	524.552	731.14	254.344	467.238	1029.61	1424.49
333.812	376.88	498.866	639.565	278.187	271.255	1055.44	1479.9
307.757	486.769	486.109	579.008	248.378	243.612	1001.71	1136.26
276.505	368.449	366.844	619.75	210.793	310.214	741.225	1313.73
469.095	386.901	744.847	660.487	351.849	273.669	1486.01	1361.64
292.447	420.628	484.077	603.263	234.973	258.531	921.607	1309.61
369.018	345.952	534.784	673.297	273.944	290.425	1147.43	1276.45
323.428	461.263	520.109	690.079	249.709	317.081	1041.03	1360.64
362.487	417.145	579.668	746.945	279.688	295.108	1208.34	1390.54
351.058	401.338	648.739	486.343	209.726	261.355	1248.74	1090.93
330.142	360.413	488.742	654.301	234.113	249.026	994.758	1249.45
364.923	521.534	485.197	781.495	270.639	359.607	1036.45	1645.8
277.849	355.385	560.963	535.987	274.757	220.728	1014.38	1180.78
282.715	414.289	358.112	698.107	176.973	316.475	737.461	1443.24
403.767	281.894	721.867	660.866	387.08	327.479	1334.33	1243
389.758	369.616	420.056	649.909	216.026	379.637	873.076	1294.8
300.856	368.89	560.243	711.878	261.839	332.089	1077.51	1376.59
285.644	333.723	436.372	440.199	210.408	333.36	897.291	1029.14
225.706	323.635	417.874	658.281	191.45	274.297	795.385	1171.9
355.401	316.969	560.762	391.508	319.23	258.241	1181.32	899.986
294.308	368.589	343.31	508.57	171.615	323.476	795.199	1170.46
324.207	367.968	674.117	532.498	350.314	244.801	1482.5	1093.03
316.218	362.728	505.281	618.752	170.59	312.765	1041.3	1229.65
351.951	398.297	586.254	582.959	253.703	318.157	1244.78	1246.88
300.415	357.856	531.228	678.685	192.846	326.332	984.882	1318.45
267.767	263.673	576.133	704.477	290.332	303.264	1229.09	1234.22
314.345	331.69	449.655	354.076	215.928	307.871	990.447	878.806
351.672	354.625	563.409	739.727	228.097	394.678	1200.41	1427.45
298.65	325.756	543.852	579.533	216.448	246.528	1105.86	1099.84
342.412	397.247	489.233	629.248	284.041	323.36	1041.03	1270.5
227.877	299.728	246.103	549.2	228.092	240.562	976.518	1008.14
373.144	363.018	578.111	528.426	317.444	216.922	1265.03	1097.61
325.743	346.927	627.068	592.182	282.933	345.539	1221.55	1278.4
358.915	290.442	558.994	426.115	198.297	253.709	1196.88	860.519
353.345	413.722	449.984	593.105	245.207	326.959	967.784	1187.72
363.078	474.676	452.41	682.45	380.327	391.177	1101.13	1346.94
274.089	504.579	536.207	711.906	298.589	340.134	904.187	1506.76
300.093	451.944	517.609	668.809	265.739	318.912	1091.6	1409.31
366.357	470.8	542.935	771.373	273.558	333.815	1192.58	1463.24
392.612	405.421	580.929	727.759	235.052	381.243	1201.95	1436.73
469.354	512.192	809.907	791.9	254.809	352.262	1515.44	1668.99
485.383	331.787	527.711	489.271	361.572	250.707	1118.26	1119.29
323.182	454.325	389.141	680.759	202.077	342.355	842.672	1357.52
442.926	406.745	580.567	679.259	287.17	362.75	1162.46	1330.53
302.091	406.098	502.266	751.574	292.57	290.838	1065.91	1411.39
376.732	333.878	640.98	516.191	339.593	293.097	1136.82	1142.84
266.04	394.394	349.939	463.373	252.89	224.103	814.16	1380.44
328.249	539.681	434.157	892.638	266.746	437.353	975.46	2063.58
294.018	476.425	634.87	858.181	257.605	426.665	1211	1708.72
301.39	412.172	374.288	651.056	196.177	439.372	914.94	1342.45
528.225	469.161	595.904	905.61	306.653	534.069	1286.68	1786.1
291.847	426.643	552.098	802.31	305.945	405.829	1218.29	1513.01
253.503	376.316	648.669	617.225	322.49	434.686	1281.45	1318.25
325.415	393.846	657.372	682.147	321.459	332.125	1258.7	1088.33
350.185	425.413	559.137	664.566	365.447	413.498	1252.7	1335.61
322.013	317.471	525.708	668.386	286.627	280.996	1090.27	1059.68
294.408	422.748	447.515	621.566	232.35	240.086	932.077	1240.18
323.167	327.543	512.553	622.648	313.839	410.97	1029.04	1230.47
292.353	351.053	495.369	632.699	271.478	219.126	1051.26	1014.25
386.146	373.339	672.054	475.961	252.63	332.379	1170.21	1327.59
255.615	402.03	230.498	645.292	226.563	365.91	685.672	1232.76
301.399	376.696	525.863	505.445	227.769	338.777	1082.67	1256.35
330.669	316.189	492.865	642.319	268.476	381.093	1038.35	940.771
368.569	399.019	460.071	532.975	384.189	318.934	1198.87	1216.73
315.671	347.229	613.385	586.262	272.923	272.295	1246.48	1023.55
393.41	380.212	615.913	643.443	359.523	334.348	1354.28	1078.42
337.824	422.33	521.092	679.887	313.238	313.205	1219.9	1217.94
365.651	410.986	615.955	668.741	305.562	446.105	1231.47	1339.51
276.498	330.147	321.349	663.774	255.377	443.373	786.61	1127.55
286.63	304.561	339.96	616.097	271.707	201.517	730.34	994.383
351.325	443.937	588.433	643.285	171.272	244.412	1046.66	1153.51
388.091	439.829	578.346	548.715	286.311	338.948	1325.32	1266.52
424.828	430.855	608.137		368.563	354.343	1250.46	1314.18
402.795	427.744	748.163		412.86	451.709	1357.16	1484.78
320.731	341.072	597.309		321.311	271.561	1241.38	1095.53
307.109		486.756		244.534		1083.51
272.434		381.658		179.567		785.892

## Sheet: Fig 1f
Fig. 1f
wt	pgph-1; pgph-2; pgph-3
0.991789	1.39884
0.922669	0.950478
0.713429	1.28216
0.813727	2.94959
0.945885	1.16916
1.10709	1.60965
1.08542	1.05968
0.807488	1.26917
1.09545	1.18617
0.904555	1.83
0.99	2.335

## Sheet: Fig.2b
Fig. 2b
wt	pgph-1; pgph-2; pgph-3	wt (fasn-1 RNAi)	pgph-1; pgph-2; pgph-3 (fasn-1 RNAi)
0.96479	1.12011	1.14738	0.711884
0.842622	1.14918	0.924155	0.648884
1.02796	1.28541	0.741192	0.638787
1.09738	1.18778	1.05184	0.569997
1.25338	1.16878	1.17737	0.589964
0.957528	1.12688	0.713967	0.648276
1.07342	0.942884	1.16693	0.771638
0.959178	1.11492	1.17745	0.493526
1.35626	1.20335	1.1621	0.74127
0.70123	1.32733	1.21071	0.563871
0.859901	1.09363	1.42857	0.461212
0.944843	1.36418	1.04337	0.455619
0.889041	1.21456	1.04407	0.697113
1.20334	1.24397	0.694584	0.511164
0.943989	1.23536	1.07043	1.12773
1.00558	1.10848	0.966724	0.904484
1.19433	1.05228	1.08059	1.13412
1.05594	1.21819	1.16537	0.950406
1.06018	1.03275	0.843096	0.841467
0.774401	0.940181	0.958722	0.779155
1.09305	0.944226	1.081	0.750879
1.20209	1.21624	1.04737	1.11414
0.708748	1.43955	1.12833	0.602746
0.830805	1.19415	0.756956	1.11095
1.18995	1.10487	0.98714	0.856675
0.80186	1.18434	1.01777	1.07486
0.764685	1.36215	1.0539	0.819634
1.03673	1.52668	0.793159	0.645798
0.940967	1.44108	0.784722	0.866152
1.05322	1.42169	0.604081	1.038
1.3464	1.39693	1.05512	0.672606
0.825843	1.55574	0.668579	1.07629
1.07379	1.26412	0.828474	1.15522
0.867445	1.734	0.555438	1.3646
1.13979	1.44182	0.87855	0.884254
1.03746	1.33544	0.911413	0.991441
1.17125	1.43716	1.07963	1.00667
1.08855	1.21604	1.13744	0.948844
1.10951	1.31292	0.725075	1.08426
0.962369	1.67878	0.631195	1.14404
1.03419	1.43815	1.0832	1.0486
1.16132	1.53571	0.662559	1.07727
0.889441	1.13412	1.10974	1.06119
0.816622	1.40015	0.783022	0.9629
0.946197	1.37766	0.634941	1.09118
1.24633	1.23714	0.880844	0.959667
1.11404	1.20762	0.74679	0
0.912674	1.37195	0.621943	0.732109
1.14831	1.13266	1.22485	1.20621
0.878262	1.23519	1.04627	1.08781
0.953522	1.34896	0.574161
0.940747	1.19931	0.596958
0.948649	1.46054	0.738283
0.759043	1.24987	0.930628
0.84086	1.51319	0.732273
0.824033	1.52074	0.658169
1.39253	1.10271	0.954079
1.03352	1.30134	1.01295
0.853869	1.20325	0.859687
1.14428		0.626107
1.00268		0.988835
1.06403		1.11114
0.836874		1.11326
0.729776		0.685722
1.21913		1.14183
0.842202		0.779168
1.10415		1.13475
1.06523		1.14338
0.776942		1.48898
1.09363		1.37776
0.910407		1.40519
1.40841		1.77397
1.01645		1.09432
0.916087		1.19754
0.798466		1.19375
0.967308		1.15546
		1.33415
		1.28947
		1.47959
		1.35072
		0.997116
		1.42991
		1.50949
		0
		1.34388
		1.34473
		1.07059
		1.05513
		1.32619
		1.0629
		1.45945
		1.31653
		1.21701

## Sheet: Fig.2c
Fig. 2c
wt (Ev)	pgph-1;pgph-2; pgph-3 (Ev)	wt (fat-7 RNAi)	pgph-1;pgph-2; pgph-3 (fat-7 RNAi)
0.998555	1.0888	0.548026	0.795168
0.95025	1.334	0.770809	0.767763
1.08682	1.13036	0.653939	1.24485
1.04476	1.0958	0.743908	0.724947
1.01876	1.07187	0.604945	0.908294
1.47585	1.05877	0.874904	0.928453
0.822991	1.13235	0.85174	0.958436
1.18019	0.959114	0.875481	1.02592
1.36055	1.3176	0.545216	0.961752
1.02436	1.01781	0.662339	0.833772
1.29567	1.1881	0.640618	1.09097
1.22372	1.08593	1.00422	0.547895
1.02885	1.31424	0.744795	1.15376
1.34181	1.68277	0.841729	0.98231
0.929689	1.21479	0.664643	1.03641
1.19304	1.05907	0.844419	0.924953
0.988444	1.05625	0.681295	0.987785
0.86639	0.892606	0.640086	0.939343
1.2678	1.42566	0.84745	0.888204
0.98826	1.10185	0.954519	1.19008
0.915666	0.827195	1.13707	1.16911
1.0226	1.27386	0.538204	1.01043
1.1298	0.997172	0.77662	1.13948
1.13054	1.09382	0.634878	1.08552
0.698958	1.0396	0.814969	1.04205
1.02849	1.27719	0.95105	1.50252
0.858714	1.54378	0.799011	0.882226
0.711809	1.36927	0.782904	1.07254
1.17486	1.16835	0.981653	0.924244
1.24848	1.37183	1.25637	1.00084
1.12645	1.2212	0.915457	1.31069
0.884698	1.25655	0.802453	1.26596
1.27964	1.31699	0.835778	1.01875
0.810328	1.04313	0.982491	1.06412
0.99461	1.21696	1.06453	1.19371
1.19434	1.11625	0.929963	1.10663
0.924704	1.27544	1.13605	1.07138
0.503066	1.28391	0.823572	0.925812
1.00916	1.51204	1.00942	0.911781
1.06069	1.17853	1.00018	0.894552
0.722852	1.43597	1.24632
1.21582	1.22811	1.09415
0.850059		0.495892
1.05417		0.939818
0.874079		0.731055
		0.729431
		0.688296

## Sheet: Fig.2d
Fig. 2d
pod-2			fasn-1			fat-2			fat-3			fat-4			fat-5			fat-6			fat-7			acl-4				acl-5			acl-6				lpin-1			dgat-2
wt	pgph-1;pgph-2; pgph-3		wt	pgph-1;pgph-2; pgph-3		wt	pgph-1;pgph-2; pgph-3		wt	pgph-1;pgph-2; pgph-3		wt	pgph-1;pgph-2; pgph-3		wt	pgph-1;pgph-2; pgph-3		wt	pgph-1;pgph-2; pgph-3		wt	pgph-1;pgph-2; pgph-3		wt	pgph-1;pgph-2; pgph-3			wt	pgph-1;pgph-2; pgph-3		wt	pgph-1;pgph-2; pgph-3			wt	pgph-1;pgph-2; pgph-3		wt	pgph-1;pgph-2; pgph-3
1	1.08		1.00333	1.53333		1.01	1.3		1.01667	2.26		1	0.95		1	1.66333		1.00333	1.355		1.00667	2.18667		1.06	1.815			0.915	1.99667		1	1			1	1.20667		1	1.07333
1.01	1.19333		1.00333	2.00333		1	1.385		1	1.09		1.00667	4.325		1.00333	1.18667		1.01333	1.32333		1	1.215		0.95	1.91333			1.17	1.33		1	0.605			1	1.565		1.05667	3.05
1	1.16		0.98	1.425		1.00333	1.85667		0.95	0.935		1.005	1.03		0.955	1.285		1.01	1.13		1.01	1.22		1.03	1.71			0.97	1.10333		1.02	1.165			1.01	2.23		1.01	1.005
1.00333	1.58		1	1.24667		1	1.28667		1	1.14667		1.00333	1.25333		1.01	2.28		1	1.51667		1	1.38333		0.935	1.31667										1	1.64		1.01	1.71667

## Sheet: Fig. 3a
Fig. 3a
	Control					400mM NaCl
pgph-1	1	1	1	1		7.33	8.93	6.45	10.4
pgph-2	1	1	1	1		6.54	8.58	6.35	7.63
pgph-3	1	1	1	1		4.36	4.08	3.37	4.31
gpdh-1	1	1	1	1		6.29	9.1	13.54	10.44
gpdh-2	1	1	1	1		2.17	2.24	3.79	5.14

## Sheet: Fig.3b
Fig. 3b
N2	pgph-1; pgph-2; pgph-3	N2 (NaCl)	pgph-1; pgph-2; pgph-3 (NaCl)
40.3894	12.5919	71.1333	21.1729
42.734	10.1224	68.1866	38.6196
40.1949	8.56402	71.3366	19.3421
111.411	19.9333	407.232	42.8113
112.861	19.8269	399.763	43.4408
104.874	19.4652	390.196	40.0863
8.54003	6.40601	93.3	20.7
9.28952	14.5456	81.9	31
10.2472	7.46228	76.3	17.4
		104.7	24.6
		99	28.6
		101.4	25.6

## Sheet: Fig. 3c
Fig. 3c
Gro3P
wt	pgph-1; pgph-2; pgph-3	wt (400 mM NaCl)	pgph-1; pgph-2; pgph-3 (400mM NaCl)
0.9	1.37	0.5	1.49
0.84	1.3	0.29	1.21
1.25	1.11	0.5	1.9
0.95	1.55	0.35	1.58
0.89	1.1	0.51	1.5
1.07	0.97	0.66	1.04
1.09	1.3	0.55	1.6
	1.2	0.46	1.91
DHAP
wt	pgph-1; pgph-2; pgph-3	wt (400 mM NaCl)	pgph-1; pgph-2; pgph-3 (400mM NaCl)
0.98	1.36	0.79	0.96
1.08	1.58	0.61	0.95
0.94	1.28	0.57	0.88
1.22	1.21	0.22	0.86
0.81	0.96	0.49	0.82
1.2	1.02	0.53	0.94
0.77	1.21	0.65	0.73
	1.64	0.49	0.99
2PG
wt	pgph-1; pgph-2; pgph-3	wt (400 mM NaCl)	pgph-1; pgph-2; pgph-3 (400mM NaCl)
1.27	1.41	1.25	0.96
0.91	1.15	0.9	0.78
0.82	0.85	0.89	0.86
0.99	1.27	1.01	0.81
0.88	0.64	1.39	1.35
0.92	0.87	1.23	1.13
1.21	0.86	1.02	1.13
	0.99		1.31
DHAP/Gro3P
wt	pgph-1; pgph-2; pgph-3	wt (400 mM NaCl)	pgph-1; pgph-2; pgph-3 (400mM NaCl)
0.049	0.045	0.073	0.029
0.058	0.055	0.096	0.036
0.034	0.052	0.051	0.021
0.01992	0.036	0.01476	0.025
0.01418	0.01351	0.01258	0.00854
0.01746	0.01629	0.0181	0.01397
0.01088	0.01451	0.01668	0.00711
	0.02117		0.00806
Pyruvate / lactate
wt	pgph-1; pgph-2; pgph-3	wt (400 mM NaCl)	pgph-1; pgph-2; pgph-3 (400mM NaCl)
0.0515	0.04	0.1192	0.1161
0.0299	0.0289	0.1169	0.125
0.0465	0.0287	0.136	0.1147
0.0287	0.0398	0.0171	0.1062
0.024	0.0182	0.0402	0.0085
0.0212	0.0193	0.028	0.0181
0.018	0.0186	0.0192
	0.0151
NAD/NADH
wt	pgph-1; pgph-2; pgph-3	wt (400 mM NaCl)	pgph-1; pgph-2; pgph-3 (400mM NaCl)
9.127	8.584	10.652	6.414
6.598	7.925	9.937	7.927
7.533	8.333	8.77	11.505
22.94	10.224	73.42	7.835
22.9	20.12	59.85	37.7
25.36	39.31	70.86	48.91
18.98	23.42	80.61	62.47
	26.38		73.5
NADP/NADPH
wt	pgph-1; pgph-2; pgph-3	wt (400 mM NaCl)	pgph-1; pgph-2; pgph-3 (400mM NaCl)
0.471	0.368	0.72	0.428
0.665	0.418	0.674	0.439
0.589	0.548	0.735	0.749
2.45	0.762	7.92	0.689
3.96	3.68	6.99	4.48
5.05	4.4	6.22	5.18
3	4.31	9.66	7.68
	4.4		6.18
alpha ketoglutarate
wt	pgph-1; pgph-2; pgph-3	wt (400 mM NaCl)	pgph-1; pgph-2; pgph-3 (400mM NaCl)
0.91	0.97	1.23	1.8
0.83	0.79	1.06	1.36
1.25	0.63	1.86	1.57
1.08	1.09	0.53	1.62
0.81	0.82	0.48	0.3
1.01	0.8	0.99	0.5
1.1	1.01	0.7	0.24
	0.94	0.53	0.39
Glutamine
wt	pgph-1; pgph-2; pgph-3	wt (400 mM NaCl)	pgph-1; pgph-2; pgph-3 (400mM NaCl)
0.91	1.04	3.6	3.78
0.85	1.12	2.41	2.57
1.24	0.95	3.73	3.5
1.01	1.07	1.88	3.78
0.91	1.26	1.47	1.68
1.2	0.62	1.71	1.32
0.89	1.21	1.48	1.66
	1.42	1.19	2.38
Succinate
wt	pgph-1; pgph-2; pgph-3	wt (400 mM NaCl)	pgph-1; pgph-2; pgph-3 (400mM NaCl)
0.89	1.22	0.81	0.74
1.22	1.19	0.54	0.7
0.89	1.17	0.77	0.74
1.02	1.05	0.86	0.77
0.8	0.79	2.31	1.13
1.05	0.85	0.92	1.04
1.14	1.08	0.76	0.78
	1.14		1.19
cAMP
wt	pgph-1; pgph-2; pgph-3	wt (400mM NaCl)	pgph-1; pgph-2; pgph-3 (400mM NaCl)
0.97	0.76	0.79	0.98
0.85	0.83	1.18	0.82
1.2	1.15	1.08	0.78
0.97	1.27	0.79	1.04
0.86	1.1	1	1.1
1.14	1.11	0.94	1.11
1.01	0.93	0.81	0.89
	0.92		0.75
ADP
wt	pgph-1; pgph-2; pgph-3	wt (400 mM NaCl)	pgph-1; pgph-2; pgph-3 (400mM NaCl)
0.8	1.03	0.9	0.89
1.14	0.9	0.78	1.14
1.06	0.99	1.26	0.83
1	0.91	1.02	0.96
0.76	0.33	1.44	1.02
0.99	0.86	1.28	1.06
1.26	1.16	1.06	0.68
	0.96		1.1

[truncated: 77 more sheets: Fig. 4a, Fig. 4b, Fig. 4c, Fig. 5c, Fig. 5d, Fig. 5e, Fig. 5h, Fig. 5i, Fig. 5j, Fig 6b, Fig. 6c, Fig. 6e, Fig 6f, Fig 6i, Fig. 6J, Fig 6k, Fig. 7b, Fig.7c, Fig. 7d, Fig. 7e …]
